# Supplementary material for: Dated Plant Phylogenies Resolve Neogene Climate and Landscape Evolution in the Cape Floristic Region
Source: PLoS One. 2015 Sep 30;10(9):e0137847. doi: 10.1371/journal.pone.0137847 (PMC4589284; doi:10.1371/journal.pone.0137847)
Supplement: S1 File — (ZIP) [file pone.0137847.s001.zip]

Archive with 23 entries (23 files):
- Supporting Information 1_S1/Fig A.pdf
- Supporting Information 1_S1/Fig B.pdf
- Supporting Information 1_S1/Fig C.pdf
- Supporting Information 1_S1/Fig D.pdf
- Supporting Information 1_S1/Fig E.pdf
- Supporting Information 1_S1/Fig F.pdf
- Supporting Information 1_S1/Fig G.pdf
- Supporting Information 1_S1/Fig H.pdf
- Supporting Information 1_S1/Fig I.pdf
- Supporting Information 1_S1/Fig J.pdf
- Supporting Information 1_S1/Fig K.pdf
- Supporting Information 1_S1/Fig L.pdf
- Supporting Information 1_S1/Fig M.pdf
- Supporting Information 1_S1/Fig N.pdf
- Supporting Information 1_S1/Fig O.pdf
- Supporting Information 1_S1/Fig P.pdf
- Supporting Information 1_S1/Supporting Information Reference List.pdf
- Supporting Information 1_S1/Table A.docx
- Supporting Information 1_S1/Table B.docx
- Supporting Information 1_S1/Table C.docx
- Supporting Information 1_S1/Table D.docx
- Supporting Information 1_S1/Table E.docx
- Supporting Information 1_S1/Table F.docx
